# Supplementary material for: Relationship of patient safety culture with factors influencing working environment such as working hours, the number of night shifts, and the number of days off among healthcare workers in Japan: a cross-sectional study
Source: BMC Health Serv Res. 2020 Apr 15;20:310. doi: 10.1186/s12913-020-05114-8 (PMC7158118; doi:10.1186/s12913-020-05114-8)
Supplement: Supplementary file 1 — Additional file 1. Table A1. Patient Safety Culture Scores and SD in all Respondents. [file 12913_2020_5114_MOESM1_ESM.xlsx]

## Sheet: fixed
Table A1. Patient Safety Culture Scores and SD in all Respondents.
	all Respondents			Working hours in a week							Number of night shifts in a month							Number of days off in a month
				< 40		40-60		≥ 60			0		1-4		≥ 5			≥ 10		7-9		< 7
(n)	(3768)			(1154)		(2145)		(365)			(764)		(1628)		(1347)			(1049)		(2137)		(487)
	Mean	SD		Mean	SD	Mean	SD	Mean	SD		Mean	SD	Mean	SD	Mean	SD		Mean	SD	Mean	SD	Mean	SD
Teamwork within units	0.76	0.295498		0.792317	0.301098	0.748951	0.323754	0.726712	0.342911		0.758617	0.309414	0.758651	0.324887	0.762744	0.321455		0.80259	0.292146	0.748206	0.323136	0.724846	0.346957
Supervisor or manager expectations and actions promoting patient safety	0.7	0.34027		0.724186	0.289357	0.686894	0.294235	0.684622	0.313993		0.676329	0.299084	0.707021	0.292063	0.702497	0.296075		0.73458	0.276015	0.688747	0.297764	0.662715	0.319395
Organizational learning-continuous improvement	0.58	0.320131		0.608065	0.33773	0.569777	0.338822	0.56685	0.35094		0.60614	0.326666	0.585438	0.341141	0.56183	0.346244		0.614783	0.341769	0.569804	0.337994	0.552812	0.340238
Management support for patient safety	0.61	0.361762		0.643563	0.353278	0.602173	0.360061	0.5379	0.368366		0.621312	0.355313	0.620148	0.357349	0.58495	0.365707		0.64845	0.350773	0.59887	0.361658	0.560357	0.366265
Overall perceptions of patient safety	0.59	0.367279		0.612805	0.34198	0.581262	0.335126	0.538797	0.343824		0.629825	0.335596	0.598891	0.333542	0.551224	0.341729		0.585808	0.3389	0.590046	0.33829	0.581276	0.338189
Feedback and communication about error	0.66	0.374888		0.695417	0.356724	0.655942	0.363748	0.528926	0.386234		0.645503	0.360882	0.641842	0.372127	0.679545	0.36353		0.715913	0.346801	0.658719	0.360712	0.521948	0.395679
Communication openness	0.57	0.283887		0.59128	0.359697	0.567716	0.360818	0.56382	0.373888		0.584104	0.35816	0.580552	0.3609	0.563641	0.363977		0.599134	0.355569	0.566462	0.361641	0.561728	0.373471
Frequency of events reported	0.71	0.360224		0.706509	0.371983	0.716768	0.364705	0.652055	0.388832		0.697572	0.375634	0.706712	0.369103	0.715994	0.367168		0.722863	0.353049	0.714521	0.370388	0.644674	0.397966
Teamwork across units	0.49	0.347912		0.513368	0.346057	0.478737	0.346775	0.507991	0.351867		0.50044	0.348344	0.509345	0.351742	0.465236	0.341554		0.505273	0.342678	0.477519	0.34616	0.523663	0.362291
Staffing	0.42	0.338482		0.459994	0.294439	0.412549	0.280034	0.371918	0.265066		0.458879	0.280601	0.452191	0.288469	0.366555	0.272484		0.419209	0.276661	0.427156	0.286261	0.409822	0.289582
Handoffs and transitions	0.35	0.37023		0.373982	0.346014	0.351361	0.337355	0.278995	0.314813		0.35582	0.356751	0.358148	0.337758	0.338619	0.329402		0.37488	0.345283	0.344672	0.334233	0.318213	0.33518
Non-punitive response to errors	0.51	0.338602		0.521051	0.381403	0.501406	0.372081	0.4913	0.373806		0.549123	0.373119	0.537277	0.37405	0.446607	0.369591		0.494413	0.372207	0.512633	0.376099	0.51749	0.377461
The proportion of respondents who rated patient safety grade as 'very good' or 'good'	0.48	0.499573		0.522334	0.499729	0.467859	0.499087	0.430199	0.495811		0.504698	0.500314	0.496481	0.500148	0.441933	0.49681		0.469832	0.499336	0.480411	0.499739	0.498943	0.500528
The proportion of respondents who reported events one or more	0.79	0.407527		0.785589	0.410594	0.804603	0.396599	0.703297	0.457433		0.597074	0.490812	0.790253	0.407254	0.89521	0.306398		0.842459	0.364485	0.798013	0.401577	0.635802	0.4817
SD: Standard Deviation
